# Supplementary material for: Intraspecific rearrangement of mitochondrial genome suggests the prevalence of the tandem duplication-random loss (TDLR) mechanism in Quasipaa boulengeri
Source: BMC Genomics. 2016 Nov 24;17:965. doi: 10.1186/s12864-016-3309-7 (PMC5122201; doi:10.1186/s12864-016-3309-7)
Supplement: Additional file 1: Table S1. — Summary of sample localities and mitogenome regions sequenced for Quasipaa boulengeri. (XLS 84 kb) [file 12864_2016_3309_MOESM1_ESM.xls]

## Sheet: Table S1
Supplementary table S1. Summary of sample localities and mitogenome regions sequenced for Quasipaa boulengeri.
Population	Locality	Longitude	Latitude	Voucher No.	WANCY	COI	CYTB	TYPE	Haplotype
01Jingdong	Ailaoshan, Jingdong, Yunnan, China	101.025	24.543	IOZCAS2695			KX571719		Hap_101
02yaan	Bifeng Valley, Yaan, Sichuan, China	102.98	30.08	XM3570		JX629572			Hap_24
02yaan	Bifeng Valley, Yaan, Sichuan, China	102.98	30.08	XM3571		JX629574	KX571720		Hap_79
02yaan	Bifeng Valley, Yaan, Sichuan, China	102.98	30.08	XM3573		JX629575			Hap_24
02yaan	Bifeng Valley, Yaan, Sichuan, China	102.98	30.08	XM3574		JX629576			Hap_24
02yaan	Bifeng Valley, Yaan, Sichuan, China	102.98	30.08	XM3575		JX629577	KX571721		Hap_79
02yaan	Bifeng Valley, Yaan, Sichuan, China	102.98	30.08	XM3580		JX629573			Hap_24
02yaan	Bifeng Valley, Yaan, Sichuan, China	102.98	30.08	XM3582		JX629578			Hap_24
02yaan	Bifeng Valley, Yaan, Sichuan, China	102.98	30.08	XM3583		JX629579			Hap_24
03qionglai	Qionglai, Sichuan, China	103.1	30.276	QLY373		JX629611			Hap_24
03qionglai	Qionglai, Sichuan, China	103.1	30.276	QLY377		JX629654			Hap_24
03qionglai	Qionglai, Sichuan, China	103.1	30.276	QLY378		JX629612			Hap_24
03qionglai	Qionglai, Sichuan, China	103.1	30.276	QLY390		JX629591			Hap_24
03qionglai	Qionglai, Sichuan, China	103.1	30.276	QLY391		JX629590	KX571722		Hap_75
03qionglai	Qionglai, Sichuan, China	103.1	30.276	QLY392		JX629620			Hap_24
03qionglai	Qionglai, Sichuan, China	103.1	30.276	XM3590		JX629613			Hap_50
03qionglai	Qionglai, Sichuan, China	103.1	30.276	XM3591		JX629614			Hap_24
03qionglai	Qionglai, Sichuan, China	103.1	30.276	XM3598		JX629586	KX571723		Hap_45
03qionglai	Qionglai, Sichuan, China	103.1	30.276	XM3599		JX629587			Hap_24
03qionglai	Qionglai, Sichuan, China	103.1	30.276	XM3600		JX629588			Hap_24
03qionglai	Qionglai, Sichuan, China	103.1	30.276	XM3602		JX629589			Hap_24
03qionglai	Qionglai, Sichuan, China	103.1	30.276	XM3603		JX629615			Hap_24
03qionglai	Qionglai, Sichuan, China	103.1	30.276	XM3617		JX629616			Hap_24
03qionglai	Qionglai, Sichuan, China	103.1	30.276	XM3619		JX629617	KX571724		Hap_76
03qionglai	Qionglai, Sichuan, China	103.1	30.276	XM3621			KX571725		Hap_34
03qionglai	Qionglai, Sichuan, China	103.1	30.276	XM3623		JX629618	KX571726		Hap_76
03qionglai	Qionglai, Sichuan, China	103.1	30.276	XM3625		JX629619	KX571727		Hap_45
03qionglai	Qionglai, Sichuan, China	103.1	30.276	XM3643		JX629634	KX571728		Hap_77
03qionglai	Qionglai, Sichuan, China	103.1	30.276	XM3644		JX629635	KX571729		Hap_77
03qionglai	Qionglai, Sichuan, China	103.1	30.276	XM3940	KX571404			TypeI
03qionglai	Qionglai, Sichuan, China	103.1	30.276	XM3941	KX571405			TypeI
03qionglai	Qionglai, Sichuan, China	103.1	30.276	XM3951	KX571402			TypeI
03qionglai	Qionglai, Sichuan, China	103.1	30.276	XM3952	KX571403			TypeI
03qionglai	Qionglai, Sichuan, China	103.1	30.276	XM3974	KX571398			TypeI
03qionglai	Qionglai, Sichuan, China	103.1	30.276	XM3977	KX571399			TypeI
03qionglai	Qionglai, Sichuan, China	103.1	30.276	XM3993	KX571400			TypeI
03qionglai	Qionglai, Sichuan, China	103.1	30.276	XM3994	KX571401			TypeI
03qionglai	Qionglai, Sichuan, China	103.1	30.276	XM4000	KX571396		KX571730	TypeI	Hap_34
03qionglai	Qionglai, Sichuan, China	103.1	30.276	XM4001	KX571397		KX571731	TypeI	Hap_34
04ebian	Ebian, Leshan, Sichuan, China	103.215	29.113	IOZCAS08912-1			KX571732		Hap_54
04ebian	Ebian, Leshan, Sichuan, China	103.215	29.113	IOZCAS08912-2	KX571409	KX571596	KX571733	TypeI	Hap_55
04ebian	Ebian, Leshan, Sichuan, China	103.215	29.113	IOZCAS08912-3	KX571407	KX571597	KX571734	TypeI	Hap_55
04ebian	Ebian, Leshan, Sichuan, China	103.215	29.113	IOZCAS08912-4	KX571408			TypeI
04ebian	Ebian, Leshan, Sichuan, China	103.215	29.113	IOZCAS08912-5	KX571406	KX571598	KX571735	TypeI	Hap_55
05dayi	Dayi, Sichuan, China	103.264	30.66	XM3007		JX629599	KX571736		Hap_45
05dayi	Dayi, Sichuan, China	103.264	30.66	XM3008		JX629598			Hap_46
05dayi	Dayi, Sichuan, China	103.264	30.66	XM3028		JX629600	KX571737		Hap_47
05dayi	Dayi, Sichuan, China	103.264	30.66	XM3382		JX629601	KX571738		Hap_45
05dayi	Dayi, Sichuan, China	103.264	30.66	XM3384		JX629602			Hap_24
05dayi	Dayi, Sichuan, China	103.264	30.66	XM3385		JX629603	KX571739		Hap_45
05dayi	Dayi, Sichuan, China	103.264	30.66	XM3512		JX629656			Hap_24
05dayi	Dayi, Sichuan, China	103.264	30.66	XM3515		JX629657	KX571740		Hap_45
05dayi	Dayi, Sichuan, China	103.264	30.66	XM3516		JX629658	KX571741		Hap_45
05dayi	Dayi, Sichuan, China	103.264	30.66	XM3517		JX629661			Hap_48
05dayi	Dayi, Sichuan, China	103.264	30.66	XM3518		JX629662			Hap_24
05dayi	Dayi, Sichuan, China	103.264	30.66	XM3525		JX629663			Hap_24
05dayi	Dayi, Sichuan, China	103.264	30.66	XM3526		JX629655			Hap_24
05dayi	Dayi, Sichuan, China	103.264	30.66	XM3527	KX571410	JX629659	KX571742	TypeI	Hap_45
05dayi	Dayi, Sichuan, China	103.264	30.66	XM3528	KX571411	JX629660	KX571743	TypeI	Hap_49
05dayi	Dayi, Sichuan, China	103.264	30.66	XM3717	KX571417			TypeI
05dayi	Dayi, Sichuan, China	103.264	30.66	XM3718	KX571418			TypeI
05dayi	Dayi, Sichuan, China	103.264	30.66	XM3762	KX571414			TypeI
05dayi	Dayi, Sichuan, China	103.264	30.66	XM3763	KX571415			TypeI
05dayi	Dayi, Sichuan, China	103.264	30.66	XM3779	KX571412	KX571599		TypeI	Hap_24
05dayi	Dayi, Sichuan, China	103.264	30.66	XM3780	KX571413	KX571600		TypeI	Hap_24
05dayi	Dayi, Sichuan, China	103.264	30.66	XM4115	KX571416			TypeI
06emei	Emei, Sichuan, China	103.288	29.583	20110750	KX571419			TypeI
06emei	Emei, Sichuan, China	103.288	29.583	20110751	KX571420			TypeI
06emei	Emei, Sichuan, China	103.288	29.583	XM1934		JX629592			Hap_24
06emei	Emei, Sichuan, China	103.288	29.583	XM1971		JX629593			Hap_24
06emei	Emei, Sichuan, China	103.288	29.583	XM1979		JX629594			Hap_24
06emei	Emei, Sichuan, China	103.288	29.583	XM1980	KX571425			TypeI
06emei	Emei, Sichuan, China	103.288	29.583	XM1981	KX571426			TypeI
06emei	Emei, Sichuan, China	103.288	29.583	XM3062		JX629595			Hap_50
06emei	Emei, Sichuan, China	103.288	29.583	XM3063		JX629596			Hap_24
06emei	Emei, Sichuan, China	103.288	29.583	XM3074		JX629597	KX571744		Hap_53
06emei	Emei, Sichuan, China	103.288	29.583	XM3318	KX571427			TypeI
06emei	Emei, Sichuan, China	103.288	29.583	XM3801	KX571423			TypeI
06emei	Emei, Sichuan, China	103.288	29.583	XM3802	KX571424			TypeI
06emei	Emei, Sichuan, China	103.288	29.583	XM3880	KX571421			TypeI
06emei	Emei, Sichuan, China	103.288	29.583	XM3881	KX571422			TypeI
07wenchuan	Xuankou, Wenchuan, Sichuan, China	103.469	30.964	XM3742	KX571428	KX571601	KX571745	TypeI	Hap_45
07wenchuan	Xuankou, Wenchuan, Sichuan, China	103.469	30.964	XM3744	KX571429	KX571602	KX571746	TypeI	Hap_45
07wenchuan	Xuankou, Wenchuan, Sichuan, China	103.469	30.964	XM3745	KX571430	KX571603	KX571747	TypeI	Hap_45
07wenchuan	Xuankou, Wenchuan, Sichuan, China	103.469	30.964	XM3746	KX571431	KX571604	KX571748	TypeI	Hap_45
07wenchuan	Xuankou, Wenchuan, Sichuan, China	103.469	30.964	XM3747	KX571432	KX571605	KX571749	TypeI	Hap_78
07wenchuan	Xuankou, Wenchuan, Sichuan, China	103.469	30.964	XM3749	KX571433	KX571606	KX571750	TypeI	Hap_45
08qingchengshan	Qingchengshan, Dujiangyan, Sichuan, China	103.536	30.901	XM3076		JX629638			Hap_24
08qingchengshan	Qingchengshan, Dujiangyan, Sichuan, China	103.536	30.901	XM3480		JX629639			Hap_24
08qingchengshan	Qingchengshan, Dujiangyan, Sichuan, China	103.536	30.901	XM3481	KX571434	JX629636	KX571751	TypeI	Hap_45
08qingchengshan	Qingchengshan, Dujiangyan, Sichuan, China	103.536	30.901	XM3482	KX571435	JX629637	KX571752	TypeI	Hap_45
08qingchengshan	Qingchengshan, Dujiangyan, Sichuan, China	103.536	30.901	XM3483	KX571437	JX629640	KX571753	TypeI	Hap_45
08qingchengshan	Qingchengshan, Dujiangyan, Sichuan, China	103.536	30.901	XM3484		JX629641	KX571754		Hap_45
08qingchengshan	Qingchengshan, Dujiangyan, Sichuan, China	103.536	30.901	XM3485		JX629642			Hap_24
08qingchengshan	Qingchengshan, Dujiangyan, Sichuan, China	103.536	30.901	XM3486	KX571436			TypeI
09hongkou	Hongkou, Dujiangyan, Sichuan, China	103.652	31.12	XM2029	KX571439	JX629605	KX571755	TypeI	Hap_47
09hongkou	Hongkou, Dujiangyan, Sichuan, China	103.652	31.12	XM2031	KX571438	JX629604		TypeI	Hap_50
09hongkou	Hongkou, Dujiangyan, Sichuan, China	103.652	31.12	XM2037		JX629606	KX571756		Hap_51
09hongkou	Hongkou, Dujiangyan, Sichuan, China	103.652	31.12	XM2038		JX629607			Hap_24
09hongkou	Hongkou, Dujiangyan, Sichuan, China	103.652	31.12	XM2039		JX629608			Hap_24
09hongkou	Hongkou, Dujiangyan, Sichuan, China	103.652	31.12	XM2926		JX629643			Hap_24
09hongkou	Hongkou, Dujiangyan, Sichuan, China	103.652	31.12	XM2928		JX629644	KX571757		Hap_45
09hongkou	Hongkou, Dujiangyan, Sichuan, China	103.652	31.12	XM2946		JX629609			Hap_24
09hongkou	Hongkou, Dujiangyan, Sichuan, China	103.652	31.12	XM2961	KX571440	JX629610		TypeI	Hap_52
10pengzhou	Cifeng, Pengzhou, Sichuan, China	103.8	31.105	XM4273	KX571441	KX571607	KX571758	TypeI	Hap_73
10pengzhou	Cifeng, Pengzhou, Sichuan, China	103.8	31.105	XM4274	KX571442	KX571608	KX571759	TypeI	Hap_73
10pengzhou	Cifeng, Pengzhou, Sichuan, China	103.8	31.105	XM4275	KX571443	KX571609	KX571760	TypeI	Hap_73
10pengzhou	Cifeng, Pengzhou, Sichuan, China	103.8	31.105	XM4276	KX571444	KX571610	KX571761	TypeI	Hap_73
10pengzhou	Cifeng, Pengzhou, Sichuan, China	103.8	31.105	XM4277	KX571445	KX571611	KX571762	TypeI	Hap_73
10pengzhou	Cifeng, Pengzhou, Sichuan, China	103.8	31.105	XM4278	KX571446	KX571612	KX571763	TypeI	Hap_73
10pengzhou	Cifeng, Pengzhou, Sichuan, China	103.8	31.105	XM4279	KX571447	KX571613	KX571764	TypeI	Hap_73
10pengzhou	Cifeng, Pengzhou, Sichuan, China	103.8	31.105	XM4280	KX571448	KX571614		TypeI	Hap_50
10pengzhou	Cifeng, Pengzhou, Sichuan, China	103.8	31.105	XM4281	KX571449	KX571615	KX571765	TypeI	Hap_73
10pengzhou	Cifeng, Pengzhou, Sichuan, China	103.8	31.105	XM4282	KX571450	KX571616	KX571766	TypeI	Hap_73
10pengzhou	Cifeng, Pengzhou, Sichuan, China	103.8	31.105	XM4283		KX571617		TypeI	Hap_50
10pengzhou	Cifeng, Pengzhou, Sichuan, China	103.8	31.105	XM4284	KX571451	KX571618	KX571767	TypeI	Hap_74
10pengzhou	Cifeng, Pengzhou, Sichuan, China	103.8	31.105	XM4285		KX571619	KX571768		Hap_45
10pengzhou	Cifeng, Pengzhou, Sichuan, China	103.8	31.105	XM4288		KX571620	KX571769		Hap_45
10pengzhou	Cifeng, Pengzhou, Sichuan, China	103.8	31.105	XM4290	KX571452			TypeI
10pengzhou	Cifeng, Pengzhou, Sichuan, China	103.8	31.105	XM4291	KX571453			TypeI
10pengzhou	Cifeng, Pengzhou, Sichuan, China	103.8	31.105	XM4292	KX571454			TypeI
10pengzhou	Cifeng, Pengzhou, Sichuan, China	103.8	31.105	XM4293	KX571455			TypeI
11muchuan	Muchuan, Leshan, Sichuan, China	103.844	28.885	IOZCAS08919-1	KX571465	KX571621	KX571770	TypeI	Hap_55
11muchuan	Muchuan, Leshan, Sichuan, China	103.844	28.885	IOZCAS08919-2	KX571468	KX571622	KX571771	TypeI	Hap_56
11muchuan	Muchuan, Leshan, Sichuan, China	103.844	28.885	IOZCAS08919-3	KX571481	KX571623	KX571772	TypeI	Hap_57
11muchuan	Muchuan, Leshan, Sichuan, China	103.844	28.885	IOZCAS08919-4	KX571456	KX571624	KX571773	TypeI	Hap_58
11muchuan	Muchuan, Leshan, Sichuan, China	103.844	28.885	IOZCAS08919-5	KX571464		KX571774	TypeI	Hap_54
11muchuan	Muchuan, Leshan, Sichuan, China	103.844	28.885	IOZCAS08924	KX571484	KX571625	KX571775	TypeI	Hap_59
11muchuan	Muchuan, Leshan, Sichuan, China	103.844	28.885	IOZCAS08930-1	KX571475		KX571776	TypeI	Hap_60
11muchuan	Muchuan, Leshan, Sichuan, China	103.844	28.885	IOZCAS08930-2		KX571626	KX571777		Hap_55
11muchuan	Muchuan, Leshan, Sichuan, China	103.844	28.885	IOZCAS08930-3	KX571471	KX571627	KX571778	TypeI	Hap_61
11muchuan	Muchuan, Leshan, Sichuan, China	103.844	28.885	IOZCAS08930-4	KX571486	KX571628	KX571779	TypeI	Hap_62
11muchuan	Muchuan, Leshan, Sichuan, China	103.844	28.885	IOZCAS08930-5	KX571459	KX571629	KX571780	TypeI	Hap_55
11muchuan	Muchuan, Leshan, Sichuan, China	103.844	28.885	IOZCAS08936-1	KX571462		KX571781	TypeI	Hap_63
11muchuan	Muchuan, Leshan, Sichuan, China	103.844	28.885	IOZCAS08936-2	KX571457		KX571782	TypeI	Hap_64
11muchuan	Muchuan, Leshan, Sichuan, China	103.844	28.885	IOZCAS08936-3	KX571477	KX571630	KX571783	TypeI	Hap_55
11muchuan	Muchuan, Leshan, Sichuan, China	103.844	28.885	IOZCAS08936-4	KX571487		KX571784	TypeI	Hap_65
11muchuan	Muchuan, Leshan, Sichuan, China	103.844	28.885	IOZCAS08936-5	KX571473	KX571631	KX571785	TypeI	Hap_61
11muchuan	Muchuan, Leshan, Sichuan, China	103.844	28.885	IOZCAS08938-1	KX571485		KX571786	TypeI	Hap_65
11muchuan	Muchuan, Leshan, Sichuan, China	103.844	28.885	IOZCAS08938-2	KX571482		KX571787	TypeI	Hap_63
11muchuan	Muchuan, Leshan, Sichuan, China	103.844	28.885	IOZCAS08941-1	KX571480	KX571632	KX571788	TypeI	Hap_55
11muchuan	Muchuan, Leshan, Sichuan, China	103.844	28.885	IOZCAS08941-2	KX571470	KX571633	KX571789	TypeI	Hap_66
11muchuan	Muchuan, Leshan, Sichuan, China	103.844	28.885	IOZCAS08941-3	KX571472	KX571634	KX571790	TypeI	Hap_67
11muchuan	Muchuan, Leshan, Sichuan, China	103.844	28.885	IOZCAS08941-4	KX571476	KX571635	KX571791	TypeI	Hap_68
11muchuan	Muchuan, Leshan, Sichuan, China	103.844	28.885	IOZCAS08941-5	KX571478			TypeI
11muchuan	Muchuan, Leshan, Sichuan, China	103.844	28.885	IOZCAS08943-1	KX571479	KX571636	KX571792	TypeI	Hap_55
11muchuan	Muchuan, Leshan, Sichuan, China	103.844	28.885	IOZCAS08943-2	KX571460	KX571637	KX571793	TypeI	Hap_55
11muchuan	Muchuan, Leshan, Sichuan, China	103.844	28.885	IOZCAS08943-3	KX571469	KX571638	KX571794	TypeI	Hap_69
11muchuan	Muchuan, Leshan, Sichuan, China	103.844	28.885	IOZCAS08943-4	KX571483	KX571639	KX571795	TypeI	Hap_70
11muchuan	Muchuan, Leshan, Sichuan, China	103.844	28.885	IOZCAS08943-5	KX571461	KX571640	KX571796	TypeI	Hap_70
11muchuan	Muchuan, Leshan, Sichuan, China	103.844	28.885	IOZCAS08946-1	KX571467		KX571797	TypeI	Hap_54
11muchuan	Muchuan, Leshan, Sichuan, China	103.844	28.885	IOZCAS08946-2	KX571463		KX571798	TypeI	Hap_65
11muchuan	Muchuan, Leshan, Sichuan, China	103.844	28.885	IOZCAS08946-3	KX571474	KX571641	KX571799	TypeI	Hap_66
11muchuan	Muchuan, Leshan, Sichuan, China	103.844	28.885	IOZCAS08946-4	KX571466		KX571800	TypeI	Hap_65
11muchuan	Muchuan, Leshan, Sichuan, China	103.844	28.885	IOZCAS08946-5	KX571488	KX571642	KX571801	TypeI	Hap_71
11muchuan	Muchuan, Leshan, Sichuan, China	103.844	28.885	IOZCAS08949-1	KX571458	KX571643	KX571802	TypeI	Hap_55
11muchuan	Muchuan, Leshan, Sichuan, China	103.844	28.885	IOZCAS08949-2	KX571517	KX571644	KX571803	TypeI	Hap_72
11muchuan	Muchuan, Leshan, Sichuan, China	103.844	28.885	IOZCAS08949-3	KX571516	KX571645	KX571804	TypeI	Hap_55
12daguan	Daguan, Zhaotong, Yunnan, China	103.924	27.722	IOZCAS08995-1	KX571491	KX571646	KX571805	TypeI	Hap_87
12daguan	Daguan, Zhaotong, Yunnan, China	103.924	27.722	IOZCAS08995-2	KX571489	KX571647	KX571806	TypeI	Hap_93
12daguan	Daguan, Zhaotong, Yunnan, China	103.924	27.722	IOZCAS08995-3	KX571490	KX571648	KX571807	TypeI	Hap_87
12daguan	Daguan, Zhaotong, Yunnan, China	103.924	27.722	IOZCAS08995-5	KX571492	KX571649	KX571808	TypeI	Hap_87
13shuifu	Shuifu, Zhaotong, Yunnan, China	104.112	28.433	IOZCAS08958-1	KX571505	KX571650	KX571809	TypeI	Hap_82
13shuifu	Shuifu, Zhaotong, Yunnan, China	104.112	28.433	IOZCAS08958-2	KX571493	KX571651	KX571810	TypeI	Hap_83
13shuifu	Shuifu, Zhaotong, Yunnan, China	104.112	28.433	IOZCAS08964-1	KX571501		KX571811	TypeI	Hap_84
13shuifu	Shuifu, Zhaotong, Yunnan, China	104.112	28.433	IOZCAS08964-2	KX571506	KX571652	KX571812	TypeI	Hap_85
13shuifu	Shuifu, Zhaotong, Yunnan, China	104.112	28.433	IOZCAS08964-3	KX571494	KX571653	KX571813	TypeI	Hap_85
13shuifu	Shuifu, Zhaotong, Yunnan, China	104.112	28.433	IOZCAS08964-4	KX571504	KX571654	KX571814	TypeI	Hap_86
13shuifu	Shuifu, Zhaotong, Yunnan, China	104.112	28.433	IOZCAS08964-5	KX571502	KX571655	KX571815	TypeI	Hap_86
13shuifu	Shuifu, Zhaotong, Yunnan, China	104.112	28.433	IOZCAS08967-1	KX571495	KX571656	KX571816	TypeI	Hap_87
13shuifu	Shuifu, Zhaotong, Yunnan, China	104.112	28.433	IOZCAS08967-2	KX571496	KX571657	KX571817	TypeI	Hap_88
13shuifu	Shuifu, Zhaotong, Yunnan, China	104.112	28.433	IOZCAS08967-3	KX571499	KX571658	KX571818	TypeI	Hap_89
13shuifu	Shuifu, Zhaotong, Yunnan, China	104.112	28.433	IOZCAS08967-4	KX571500	KX571659	KX571819	TypeI	Hap_90
13shuifu	Shuifu, Zhaotong, Yunnan, China	104.112	28.433	IOZCAS08967-5	KX571497	KX571660	KX571820	TypeI	Hap_87
13shuifu	Shuifu, Zhaotong, Yunnan, China	104.112	28.433	IOZCAS08969-1	KX571507	KX571661	KX571821	TypeI	Hap_91
13shuifu	Shuifu, Zhaotong, Yunnan, China	104.112	28.433	IOZCAS08969-2	KX571508	KX571662	KX571822	TypeI	Hap_92
13shuifu	Shuifu, Zhaotong, Yunnan, China	104.112	28.433	IOZCAS08969-3	KX571503	KX571663	KX571823	TypeI	Hap_91
13shuifu	Shuifu, Zhaotong, Yunnan, China	104.112	28.433	IOZCAS08969-4	KX571498	KX571664	KX571824	TypeI	Hap_87
14yibin	Pingshan, Yibin, Sichuan,China	104.15	28.628	XM3893	KX571512	KX571665	KX571825	TypeI	Hap_80
14yibin	Pingshan, Yibin, Sichuan,China	104.15	28.628	XM3894	KX571513	KX571666	KX571826	TypeI	Hap_80
14yibin	Pingshan, Yibin, Sichuan,China	104.15	28.628	XM3895	KX571509	KX571667	KX571827	TypeI	Hap_81
14yibin	Pingshan, Yibin, Sichuan,China	104.15	28.628	XM3896	KX571510	KX571668	KX571828	TypeI	Hap_80
14yibin	Pingshan, Yibin, Sichuan,China	104.15	28.628	XM3897	KX571511	KX571669	KX571829	TypeI	Hap_58
15Gulin	Gulin, Sichuan, China	105.774	28.207	IOZCAS09001	KX571514	KX571670	KX571830	TypeI	Hap_99
15Gulin	Gulin, Sichuan, China	105.774	28.207	IOZCAS09004-1	KX571515	KX571671		TypeI	Hap_100
16kuankuoshui	Kuankuoshui, Suiyang, Guizhou, China	107.164	28.233	XM3392	KX571540	JX629621	KX571831	TypeII	Hap_6
16kuankuoshui	Kuankuoshui, Suiyang, Guizhou, China	107.164	28.233	XM3393	KX571541	JX629623	KX571832	TypeII	Hap_6
16kuankuoshui	Kuankuoshui, Suiyang, Guizhou, China	107.164	28.233	XM3394	KX571537			TypeII
16kuankuoshui	Kuankuoshui, Suiyang, Guizhou, China	107.164	28.233	XM3395		JX629624	KX571833		Hap_7
16kuankuoshui	Kuankuoshui, Suiyang, Guizhou, China	107.164	28.233	XM3396	KX571542	JX629625	KX571834	TypeII	Hap_8
16kuankuoshui	Kuankuoshui, Suiyang, Guizhou, China	107.164	28.233	XM3397	KX571543	JX629626	KX571835	TypeII	Hap_9
16kuankuoshui	Kuankuoshui, Suiyang, Guizhou, China	107.164	28.233	XM3398	KX571544	JX629627	KX571836	TypeIV	Hap_10
16kuankuoshui	Kuankuoshui, Suiyang, Guizhou, China	107.164	28.233	XM3399	KX571545	JX629628	KX571837	TypeII	Hap_8
16kuankuoshui	Kuankuoshui, Suiyang, Guizhou, China	107.164	28.233	XM3400	KX571533	JX629629	KX571838	TypeII	Hap_11
16kuankuoshui	Kuankuoshui, Suiyang, Guizhou, China	107.164	28.233	XM3401	KX571534	JX629630	KX571839	TypeII	Hap_7
16kuankuoshui	Kuankuoshui, Suiyang, Guizhou, China	107.164	28.233	XM3402	KX571535	JX629622	KX571840	TypeII	Hap_12
16kuankuoshui	Kuankuoshui, Suiyang, Guizhou, China	107.164	28.233	XM3403	KX571518	KX571672	KX571841	TypeII	Hap_9
16kuankuoshui	Kuankuoshui, Suiyang, Guizhou, China	107.164	28.233	XM3404	KX571519	KX571673	KX571842	TypeII	Hap_9
16kuankuoshui	Kuankuoshui, Suiyang, Guizhou, China	107.164	28.233	XM3405	KX571520	KX571674	KX571843	TypeII	Hap_12
16kuankuoshui	Kuankuoshui, Suiyang, Guizhou, China	107.164	28.233	XM3406	KX571524	KX571675	KX571844	TypeIII	Hap_13
16kuankuoshui	Kuankuoshui, Suiyang, Guizhou, China	107.164	28.233	XM3407	KX571525	KX571676	KX571845	TypeII	Hap_11
16kuankuoshui	Kuankuoshui, Suiyang, Guizhou, China	107.164	28.233	XM3408	KX571526	KX571677	KX571846	TypeIII	Hap_13
16kuankuoshui	Kuankuoshui, Suiyang, Guizhou, China	107.164	28.233	XM3409	KX571527	KX571678	KX571847	TypeII	Hap_6
16kuankuoshui	Kuankuoshui, Suiyang, Guizhou, China	107.164	28.233	XM3410	KX571538	KX571679		TypeII	Hap_14
16kuankuoshui	Kuankuoshui, Suiyang, Guizhou, China	107.164	28.233	XM3412	KX571539			TypeII
16kuankuoshui	Kuankuoshui, Suiyang, Guizhou, China	107.164	28.233	XM3414	KX571528			TypeIII
16kuankuoshui	Kuankuoshui, Suiyang, Guizhou, China	107.164	28.233	XM3416	KX571529	KX571680		TypeII	Hap_15
16kuankuoshui	Kuankuoshui, Suiyang, Guizhou, China	107.164	28.233	XM3417	KX571530			TypeII
16kuankuoshui	Kuankuoshui, Suiyang, Guizhou, China	107.164	28.233	XM3418	KX571531	KX571681	KX571848	TypeII	Hap_8
16kuankuoshui	Kuankuoshui, Suiyang, Guizhou, China	107.164	28.233	XM3419	KX571532			TypeII
16kuankuoshui	Kuankuoshui, Suiyang, Guizhou, China	107.164	28.233	XM3420	KX571521			TypeII
16kuankuoshui	Kuankuoshui, Suiyang, Guizhou, China	107.164	28.233	XM3421	KX571522			TypeII
16kuankuoshui	Kuankuoshui, Suiyang, Guizhou, China	107.164	28.233	XM3422	KX571523			TypeII
16kuankuoshui	Kuankuoshui, Suiyang, Guizhou, China	107.164	28.233	XM3423	KX571546			TypeII
16kuankuoshui	Kuankuoshui, Suiyang, Guizhou, China	107.164	28.233	XM3424	KX571547			TypeII
16kuankuoshui	Kuankuoshui, Suiyang, Guizhou, China	107.164	28.233	XY132	KX571536			TypeII
17leishan	Leigongshan, Leishan, Guizhou, China	108.256	26.391	IOZCAS2757	KX571548	KX571682	KX571849	TypeIII	Hap_1
17leishan	Leigongshan, Leishan, Guizhou, China	108.256	26.391	Leishan14	KX571553	KX571683	KX571850	TypeII	Hap_2
17leishan	Leigongshan, Leishan, Guizhou, China	108.256	26.391	Leishan15	KX571554		KX571851	TypeIII	Hap_3
17leishan	Leigongshan, Leishan, Guizhou, China	108.256	26.391	Leishan21	KX571555	KX571684	KX571852	TypeIII	Hap_4
17leishan	Leigongshan, Leishan, Guizhou, China	108.256	26.391	Leishan22	KX571552	KX571685	KX571853	TypeIII	Hap_4
17leishan	Leigongshan, Leishan, Guizhou, China	108.256	26.391	XY64	KX571549	JX629631	KX571856	TypeIII	Hap_1
17leishan	Leigongshan, Leishan, Guizhou, China	108.256	26.391	XM3389	KX571550	JX629632	KX571854	TypeIII	Hap_1
17leishan	Leigongshan, Leishan, Guizhou, China	108.256	26.391	XM3390	KX571551	JX629633	KX571855	TypeIII	Hap_5
18Rongshui	Laoshan, Rongshui, Guangxi, China	108.779	25.445	IOZCAS07988	KX571556	KX571686	KX571857	TypeIII	Hap_98
19youyang	Youyang, Chongqing, China	108.919	29.329	IOZCAS08040-1		KX571687	KX571858		Hap_27
19youyang	Youyang, Chongqing, China	108.919	29.329	IOZCAS08040-2			KX571859		Hap_94
19youyang	Youyang, Chongqing, China	108.919	29.329	XM3164	KX571558	JX629666	KX571860	TypeIII	Hap_95
19youyang	Youyang, Chongqing, China	108.919	29.329	XM3173	KX571559	JX629667		TypeIV	Hap_29
19youyang	Youyang, Chongqing, China	108.919	29.329	XM3176	KX571557	JX629664	KX571861	TypeIV	Hap_96
19youyang	Youyang, Chongqing, China	108.919	29.329	XM3181		JX629665	KX571862		Hap_96
20xianfeng	Pingba, Xianfeng, Hubei, China	108.982	29.411	IOZCAS08042-1		KX571688	KX571863		Hap_25
20xianfeng	Pingba, Xianfeng, Hubei, China	108.982	29.411	IOZCAS08042-2		KX571689	KX571864		Hap_25
20xianfeng	Pingba, Xianfeng, Hubei, China	108.982	29.411	IOZCAS08054-1	KX571560	KX571690	KX571865	TypeIV	Hap_26
20xianfeng	Pingba, Xianfeng, Hubei, China	108.982	29.411	IOZCAS08054-2		KX571691	KX571866		Hap_27
20xianfeng	Pingba, Xianfeng, Hubei, China	108.982	29.411	IOZCAS08054-3		KX571692	KX571867		Hap_28
20xianfeng	Pingba, Xianfeng, Hubei, China	108.982	29.411	IOZCAS08058		KX571693	KX571868		Hap_27
20xianfeng	Pingba, Xianfeng, Hubei, China	108.982	29.411	IOZCAS08059		KX571694			Hap_29
21Lichuan	Maoba, Lichuan, Hubei, China	109.102	30.023	IOZCAS08062-2	KX571561		KX571869	TypeIV	Hap_16
21Lichuan	Maoba, Lichuan, Hubei, China	109.102	30.023	IOZCAS08062-3			KX571870		Hap_16
21Lichuan	Maoba, Lichuan, Hubei, China	109.102	30.023	IOZCAS08065	KX571562	KX571695	KX571871	TypeIV	Hap_17
22xuefengshan	Xuefengshan, Hunan, China	110.208	27.173	XM3533	KX571571			TypeIII
22xuefengshan	Xuefengshan, Hunan, China	110.208	27.173	XM3538		JX629645			Hap_33
22xuefengshan	Xuefengshan, Hunan, China	110.208	27.173	XM3543			KX571872		Hap_34
22xuefengshan	Xuefengshan, Hunan, China	110.208	27.173	XM3544	KX571572	JX629647	KX571873	TypeIII	Hap_35
22xuefengshan	Xuefengshan, Hunan, China	110.208	27.173	XM3545	KX571569	JX629648	KX571874	TypeIII	Hap_35
22xuefengshan	Xuefengshan, Hunan, China	110.208	27.173	XM3546	KX571568	JX629649		TypeIII	Hap_33
22xuefengshan	Xuefengshan, Hunan, China	110.208	27.173	XM3548		JX629650			Hap_36
22xuefengshan	Xuefengshan, Hunan, China	110.208	27.173	XM3549		JX629651			Hap_36
22xuefengshan	Xuefengshan, Hunan, China	110.208	27.173	XM3550		JX629652			Hap_36
22xuefengshan	Xuefengshan, Hunan, China	110.208	27.173	XM3551		JX629653			Hap_36
22xuefengshan	Xuefengshan, Hunan, China	110.208	27.173	XM3552		JX629646	KX571875		Hap_35
22xuefengshan	Xuefengshan, Hunan, China	110.208	27.173	XM3553	KX571570	KX571696	KX571876	TypeIII	Hap_37
22xuefengshan	Xuefengshan, Hunan, China	110.208	27.173	XM3554	KX571567	KX571697	KX571877	TypeIII	Hap_37
22xuefengshan	Xuefengshan, Hunan, China	110.208	27.173	XM3555	KX571563	KX571698	KX571878	TypeIII	Hap_38
22xuefengshan	Xuefengshan, Hunan, China	110.208	27.173	XM3556	KX571564	KX571699	KX571879	TypeIII	Hap_35
22xuefengshan	Xuefengshan, Hunan, China	110.208	27.173	XM3557	KX571565	KX571700	KX571880	TypeIII	Hap_39
22xuefengshan	Xuefengshan, Hunan, China	110.208	27.173	XM3558	KX571566	KX571701	KX571881	TypeIII	Hap_37
23Xingan	Maoershan, Xingan, Guangxi, China	110.49	25.883	ZYCA048	KX571573		KX571882	TypeIII	Hap_104
24shimen	Hupingshan,Shimen, Hunan, China	110.573	30.026	IOZCAS2878-1		KX571702	KX571883		Hap_40
24shimen	Hupingshan,Shimen, Hunan, China	110.573	30.026	IOZCAS2878-2		KX571703	KX571884		Hap_41
24shimen	Hupingshan,Shimen, Hunan, China	110.573	30.026	IOZCAS2878-3		KX571704	KX571885		Hap_42
24shimen	Hupingshan,Shimen, Hunan, China	110.573	30.026	IOZCAS2886-1	KX571574	KX571705	KX571886	TypeIV	Hap_43
24shimen	Hupingshan,Shimen, Hunan, China	110.573	30.026	IOZCAS2886-2		KX571706	KX571887		Hap_44
25xingshan	Xingshan, Yichang, Hubei, China	110.606	31.248	QLY329	KX571583			TypeII
25xingshan	Xingshan, Yichang, Hubei, China	110.606	31.248	QLY331	KX571584			TypeII
25xingshan	Xingshan, Yichang, Hubei, China	110.606	31.248	QLY332	KX571585			TypeII
25xingshan	Xingshan, Yichang, Hubei, China	110.606	31.248	QLY335	KX571582	KX571707		TypeII	Hap_18
25xingshan	Xingshan, Yichang, Hubei, China	110.606	31.248	QLY336	KX571581			TypeII
25xingshan	Xingshan, Yichang, Hubei, China	110.606	31.248	QLY341	KX571575	KX571708	KX571888	TypeII	Hap_19
25xingshan	Xingshan, Yichang, Hubei, China	110.606	31.248	QLY342	KX571576	KX571709	KX571889	TypeII	Hap_19
25xingshan	Xingshan, Yichang, Hubei, China	110.606	31.248	QLY343	KX571577	KX571710	KX571890	TypeII	Hap_19
25xingshan	Xingshan, Yichang, Hubei, China	110.606	31.248	QLY344	KX571578	KX571711	KX571891	TypeII	Hap_19
25xingshan	Xingshan, Yichang, Hubei, China	110.606	31.248	QLY345	KX571579			TypeII
25xingshan	Xingshan, Yichang, Hubei, China	110.606	31.248	QLY348	KX571580			TypeII
26shaoyang	Longhui, Shaoyang, Hunan, China	110.738	27.397	IOZCAS07953-2	KX571586	KX571712	KX571892	TypeIII	Hap_30
26shaoyang	Longhui, Shaoyang, Hunan, China	110.738	27.397	ZYCA953-2		KX571713	KX571893		Hap_31
26shaoyang	Longhui, Shaoyang, Hunan, China	110.738	27.397	ZYCA953-3			KX571894		Hap_32
27changyang	Hejiapingzhen, Changyang, Hubei, China	110.825	30.611	XM3559	KX571594	JX629580		TypeIV	Hap_20
27changyang	Hejiapingzhen, Changyang, Hubei, China	110.825	30.611	XM3560	KX571593	JX629581	KX571895	TypeI	Hap_21
27changyang	Hejiapingzhen, Changyang, Hubei, China	110.825	30.611	XM3562		JX629582	KX571896		Hap_22
27changyang	Hejiapingzhen, Changyang, Hubei, China	110.825	30.611	XM3563	KX571595			TypeI
27changyang	Hejiapingzhen, Changyang, Hubei, China	110.825	30.611	XM3564	KX571587	JX629583	KX571897	TypeII	Hap_19
27changyang	Hejiapingzhen, Changyang, Hubei, China	110.825	30.611	XM3565	KX571588	JX629584	KX571898	TypeII	Hap_23
27changyang	Hejiapingzhen, Changyang, Hubei, China	110.825	30.611	XM3566	KX571589	JX629585		TypeI	Hap_24
27changyang	Hejiapingzhen, Changyang, Hubei, China	110.825	30.611	XM3567	KX571590	KX571714		TypeIV	Hap_20
27changyang	Hejiapingzhen, Changyang, Hubei, China	110.825	30.611	XM3568	KX571591	KX571715		TypeIV	Hap_20
27changyang	Hejiapingzhen, Changyang, Hubei, China	110.825	30.611	XM3569	KX571592	KX571716		TypeIV	Hap_20
28Jinggangshan	Jinggangshan,Jiangxi, China	114.08	26.496	IOZCAS2844-5		KX571718	KX571899		Hap_102
28Jinggangshan	Jinggangshan,Jiangxi, China	114.08	26.496	IOZCAS07917-1		KX571717			Hap_97
