# Supplementary material for: Intraspecific rearrangement of mitochondrial genome suggests the prevalence of the tandem duplication-random loss (TDLR) mechanism in Quasipaa boulengeri
Source: BMC Genomics. 2016 Nov 24;17:965. doi: 10.1186/s12864-016-3309-7 (PMC5122201; doi:10.1186/s12864-016-3309-7)
Supplement: Additional file 2: Table S2. — The gene organization of “WANCY” region for each sample. (XLS 77 kb) [file 12864_2016_3309_MOESM2_ESM.xls]

## Sheet: Sheet1
Supplementary table S2. The gene organization of “WANCY” region for each sample.
Population	Voucher No.	Type	nad2	trnW	trnA1	trnN1	OL1	trnA2	trnN2	OL2	trnC	trnY	cox1
03qionglai	XM3940	TypeI	1-88	86-155	156-224	227-299				582-610	608-673	674-740	745-1264
03qionglai	XM3941	TypeI	1-88	86-155	156-224	227-299				576-604	602-667	668-734	739-1258
03qionglai	XM3951	TypeI	1-88	86-155	156-224	227-299				583-611	609-674	675-741	746-1265
03qionglai	XM3952	TypeI	1-88	86-155	156-224	227-299				584-612	610-675	676-742	747-1266
03qionglai	XM3974	TypeI	1-88	86-155	156-224	227-299				582-610	608-673	674-740	745-1264
03qionglai	XM3977	TypeI	1-88	86-155	156-224	227-299				582-610	608-673	674-740	745-1264
03qionglai	XM3993	TypeI	1-88	86-155	156-224	227-299				840-868	866-931	932-998	1003-1522
03qionglai	XM3994	TypeI	1-88	86-155	156-224	227-299				840-868	866-931	932-998	1003-1522
03qionglai	XM4000	TypeI	1-88	86-155	156-224	227-299				584-612	610-675	676-742	747-1266
03qionglai	XM4001	TypeI	1-88	86-155	156-224	227-299				584-612	610-675	676-742	747-1266
04ebian	IOZCAS08912-2	TypeI	1-88	86-155	156-224	227-299				611-639	637-702	703-769	774-1293
04ebian	IOZCAS08912-3	TypeI	1-88	86-155	156-224	227-299				611-639	637-702	703-769	774-1293
04ebian	IOZCAS08912-4	TypeI	1-88	86-155	156-224	227-299				611-639	637-702	703-769	774-1293
04ebian	IOZCAS08912-5	TypeI	1-88	86-155	156-224	227-299				611-639	637-702	703-769	774-1293
05dayi	XM3527	TypeI	1-88	86-155	156-224	227-299				581-609	607-672	673-739	744-1263
05dayi	XM3528	TypeI	1-88	86-155	156-224	227-299				579-607	605-670	671-737	742-1261
05dayi	XM3717	TypeI	1-88	86-155	156-224	227-299				585-613	611-676	677-743	748-1267
05dayi	XM3718	TypeI	1-88	86-155	156-224	227-299				583-611	609-674	675-741	746-1265
05dayi	XM3762	TypeI	1-88	86-155	156-224	227-299				582-610	608-673	674-740	745-1264
05dayi	XM3763	TypeI	1-88	86-155	156-224	227-299				579-607	605-670	671-737	742-1261
05dayi	XM3779	TypeI	1-88	86-155	156-224	227-299				581-609	607-672	673-739	744-1263
05dayi	XM3780	TypeI	1-88	86-155	156-224	227-299				579-607	605-670	671-737	742-1261
05dayi	XM4115	TypeI	1-88	86-155	156-224	227-299				580-608	606-671	672-738	743-1262
06emei	20110750	TypeI	1-88	86-155	156-224	227-299				762-790	788-853	854-920	925-1444
06emei	20110751	TypeI	1-88	86-155	156-224	227-299				581-609	607-672	673-739	744-1263
06emei	XM1980	TypeI	1-88	86-155	156-224	227-299				585-613	611-676	677-743	748-1267
06emei	XM1981	TypeI	1-88	86-155	156-224	227-299				584-612	610-675	676-742	747-1266
06emei	XM3318	TypeI	1-88	86-155	156-224	227-299				585-613	611-676	677-743	748-1267
06emei	XM3801	TypeI	1-85	83-152	153-221	224-296				580-608	606-671	672-738	743-1262
06emei	XM3802	TypeI	1-88	86-155	156-224	227-299				582-610	608-673	674-740	745-1264
06emei	XM3880	TypeI	1-88	86-155	156-224	227-299				761-789	787-852	853-919	924-1443
06emei	XM3881	TypeI	1-88	86-155	156-224	227-299				587-615	613-678	679-745	750-1297
07wenchuan	XM3742	TypeI	1-88	86-155	156-224	227-299				584-612	610-675	676-742	747-1266
07wenchuan	XM3744	TypeI	1-88	86-155	156-224	227-299				586-614	612-677	678-744	749-1268
07wenchuan	XM3745	TypeI	1-88	86-155	156-224	227-299				586-614	612-677	678-744	749-1268
07wenchuan	XM3746	TypeI	1-88	86-155	156-224	227-299				585-613	611-676	677-743	748-1267
07wenchuan	XM3747	TypeI	1-88	86-155	156-224	227-299				582-610	608-673	674-740	745-1264
07wenchuan	XM3749	TypeI	1-88	86-155	156-224	227-299				585-613	611-676	677-743	748-1267
08qingchengshan	XM3481	TypeI	1-88	86-155	156-224	227-299				583-611	609-674	675-741	746-1265
08qingchengshan	XM3482	TypeI	1-88	86-155	156-224	227-299				584-612	610-675	676-742	747-1266
08qingchengshan	XM3483	TypeI	1-88	86-155	156-225	228-300				850-878	876-941	942-1008	1013-1532
08qingchengshan	XM3486	TypeI	1-88	86-155	156-224	227-299				583-611	609-674	675-741	746-1265
09hongkou	XM2029	TypeI	1-88	86-155	156-224	227-299				852-880	878-943	944-1010	1015-1534
09hongkou	XM2031	TypeI	1-88	86-155	156-224	227-299				841-869	867-932	933-999	1004-1523
09hongkou	XM2961	TypeI	1-88	86-155	156-224	227-299				841-869	867-932	933-999	1004-1523
10pengzhou	XM4273	TypeI	1-88	86-155	156-224	227-299				840-868	866-931	932-998	1003-1522
10pengzhou	XM4274	TypeI	1-88	86-155	156-224	227-299				842-870	868-933	934-1000	1005-1524
10pengzhou	XM4275	TypeI	1-88	86-155	156-224	227-299				841-870	868-933	934-1000	1005-1524
10pengzhou	XM4276	TypeI	1-88	86-155	156-224	227-299				839-867	865-930	931-997	1002-1521
10pengzhou	XM4277	TypeI	1-88	86-155	156-224	227-299				841-869	867-932	933-999	1004-1523
10pengzhou	XM4278	TypeI	1-88	86-155	156-224	227-299				840-868	866-931	932-998	1003-1522
10pengzhou	XM4279	TypeI	1-88	86-155	156-224	227-299				841-869	867-932	933-999	1004-1523
10pengzhou	XM4280	TypeI	1-88	86-155	156-224	227-299				841-869	867-932	933-999	1004-1523
10pengzhou	XM4281	TypeI	1-88	86-155	156-224	227-299				841-869	867-932	933-999	1004-1523
10pengzhou	XM4282	TypeI	1-88	86-155	156-224	227-299				841-869	867-932	933-999	1004-1523
10pengzhou	XM4284	TypeI	1-88	86-155	156-224	227-299				838-866	864-929	930-996	1001-1520
10pengzhou	XM4290	TypeI	1-88	86-155	156-224	227-299				841-869	867-932	933-999	1004-1523
10pengzhou	XM4291	TypeI	1-88	86-155	156-224	227-299				838-866	864-929	930-996	1001-1520
10pengzhou	XM4292	TypeI	1-88	86-155	156-224	227-299				838-866	864-929	930-996	1001-1520
10pengzhou	XM4293	TypeI	1-88	86-155	156-224	227-299				852-880	878-943	944-1010	1015-1534
11muchuan	IOZCAS08919-1	TypeI	1-88	86-155	156-224	227-299				611-639	637-702	703-769	774-1293
11muchuan	IOZCAS08919-2	TypeI	1-88	86-155	156-224	227-299				611-639	637-702	703-769	774-1293
11muchuan	IOZCAS08919-3	TypeI	1-88	86-155	156-224	227-299				611-639	637-702	703-769	774-1293
11muchuan	IOZCAS08919-4	TypeI	1-88	86-155	156-224	227-299				611-639	637-702	703-769	774-1293
11muchuan	IOZCAS08919-5	TypeI	1-88	86-155	156-224	227-299				611-639	637-702	703-769	774-1293
11muchuan	IOZCAS08924	TypeI	1-88	86-155	156-224	227-299				611-639	637-702	703-769	774-1293
11muchuan	IOZCAS08930-1	TypeI	1-88	86-155	156-224	227-299				611-639	637-702	703-769	774-1293
11muchuan	IOZCAS08930-3	TypeI	1-88	86-155	156-224	227-299				611-639	637-702	703-769	774-1293
11muchuan	IOZCAS08930-4	TypeI	1-88	86-155	156-224	227-299				611-639	637-702	703-769	774-1293
11muchuan	IOZCAS08930-5	TypeI	1-88	86-155	156-224	227-299				611-639	637-702	703-769	774-1293
11muchuan	IOZCAS08936-1	TypeI	1-88	86-155	156-224	227-299				611-639	637-702	703-769	774-1293
11muchuan	IOZCAS08936-2	TypeI	1-88	86-155	156-224	227-299				611-639	637-702	703-769	774-1293
11muchuan	IOZCAS08936-3	TypeI	1-88	86-155	156-224	227-299				611-639	637-702	703-769	774-1293
11muchuan	IOZCAS08936-4	TypeI	1-88	86-155	156-224	227-299				611-639	637-702	703-769	774-1293
11muchuan	IOZCAS08936-5	TypeI	1-88	86-155	156-224	227-299				611-639	637-702	703-769	774-1293
11muchuan	IOZCAS08938-1	TypeI	1-88	86-155	156-224	227-299				611-639	637-702	703-769	774-1293
11muchuan	IOZCAS08938-2	TypeI	1-88	86-155	156-224	227-299				611-639	637-702	703-769	774-1293
11muchuan	IOZCAS08941-1	TypeI	1-88	86-155	156-224	227-299				611-639	637-702	703-769	774-1293
11muchuan	IOZCAS08941-2	TypeI	1-88	86-155	156-224	227-299				611-639	637-702	703-769	774-1293
11muchuan	IOZCAS08941-3	TypeI	1-88	86-155	156-224	227-299				611-639	637-702	703-769	774-1293
11muchuan	IOZCAS08941-4	TypeI	1-88	86-155	156-224	227-299				611-639	637-702	703-769	774-1293
11muchuan	IOZCAS08941-5	TypeI	1-88	86-155	156-224	227-299				611-639	637-702	703-769	774-1293
11muchuan	IOZCAS08943-1	TypeI	1-88	86-155	156-224	227-299				611-639	637-702	703-769	774-1293
11muchuan	IOZCAS08943-2	TypeI	1-88	86-155	156-224	227-299				611-639	637-702	703-769	774-1293
11muchuan	IOZCAS08943-3	TypeI	1-88	86-155	156-224	227-299				611-639	637-702	703-769	774-1293
11muchuan	IOZCAS08943-4	TypeI	1-88	86-155	156-224	227-299				611-639	637-702	703-769	774-1293
11muchuan	IOZCAS08943-5	TypeI	1-88	86-155	156-224	227-299				611-639	637-702	703-769	774-1293
11muchuan	IOZCAS08946-1	TypeI	1-88	86-155	156-224	227-299				611-639	637-702	703-769	774-1293
11muchuan	IOZCAS08946-2	TypeI	1-88	86-155	156-224	227-299				611-639	637-702	703-769	774-1293
11muchuan	IOZCAS08946-3	TypeI	1-88	86-155	156-224	227-299				611-639	637-702	703-769	774-1293
11muchuan	IOZCAS08946-4	TypeI	1-88	86-155	156-224	227-299				611-639	637-702	703-769	774-1293
11muchuan	IOZCAS08946-5	TypeI	1-88	86-155	156-224	227-299				611-639	637-702	703-769	774-1293
11muchuan	IOZCAS08949-1	TypeI	1-88	86-155	156-224	227-299				611-639	637-702	703-769	774-1293
11muchuan	IOZCAS08949-2	TypeI	1-88	86-155	156-224	227-299				611-639	637-702	703-769	774-1293
11muchuan	IOZCAS08949-3	TypeI	1-88	86-155	156-224	227-299				611-639	637-702	703-769	774-1293
12daguan	IOZCAS08995-1	TypeI	1-88	86-155	156-224	227-299				610-639	637-702	703-769	774-1293
12daguan	IOZCAS08995-2	TypeI	1-88	86-155	156-224	227-299				610-639	637-702	703-769	774-1293
12daguan	IOZCAS08995-3	TypeI	1-88	86-155	156-224	227-299				610-639	637-702	703-769	774-1293
12daguan	IOZCAS08995-5	TypeI	1-88	86-155	156-224	227-299				399-428	426-491	492-558	563-1082
13shuifu	IOZCAS08958-1	TypeI	1-88	86-155	156-224	227-299				608-637	635-700	701-767	772-1291
13shuifu	IOZCAS08958-2	TypeI	1-88	86-155	156-224	227-299				611-640	638-703	704-770	775-1294
13shuifu	IOZCAS08964-1	TypeI	1-88	86-155	156-224	227-299				609-638	636-701	702-768	773-1292
13shuifu	IOZCAS08964-2	TypeI	1-88	86-155	156-224	227-299				609-638	636-701	702-768	773-1292
13shuifu	IOZCAS08964-3	TypeI	1-88	86-155	156-224	227-299				609-638	636-701	702-768	773-1292
13shuifu	IOZCAS08964-4	TypeI	1-88	86-155	156-224	227-299				609-638	636-701	702-768	773-1292
13shuifu	IOZCAS08964-5	TypeI	1-88	86-155	156-224	227-299				609-638	636-701	702-768	773-1292
13shuifu	IOZCAS08967-1	TypeI	1-88	86-155	156-224	227-299				610-639	637-702	703-769	774-1293
13shuifu	IOZCAS08967-2	TypeI	1-88	86-155	156-224	227-299				610-639	637-702	703-769	774-1293
13shuifu	IOZCAS08967-3	TypeI	1-88	86-155	156-224	227-299				611-640	638-703	704-770	775-1294
13shuifu	IOZCAS08967-4	TypeI	1-88	86-155	156-224	227-299				611-640	638-703	704-770	775-1294
13shuifu	IOZCAS08967-5	TypeI	1-88	86-155	156-224	227-299				610-639	637-702	703-769	774-1293
13shuifu	IOZCAS08969-1	TypeI	1-88	86-155	156-224	227-299				611-640	638-703	704-770	775-1294
13shuifu	IOZCAS08969-2	TypeI	1-88	86-155	156-224	227-299				611-640	638-703	704-770	775-1294
13shuifu	IOZCAS08969-3	TypeI	1-88	86-155	156-224	227-299				611-640	638-703	704-770	775-1294
13shuifu	IOZCAS08969-4	TypeI	1-88	86-155	156-224	227-299				610-639	637-702	703-769	774-1293
14yibin	XM3893	TypeI	1-88	86-155	156-224	227-299				611-639	637-702	703-769	774-1293
14yibin	XM3894	TypeI	1-88	86-155	156-224	227-299				611-639	637-702	703-769	774-1293
14yibin	XM3895	TypeI	1-88	86-155	156-224	227-299				611-639	637-702	703-769	774-1293
14yibin	XM3896	TypeI	1-88	86-155	156-224	227-299				611-639	637-702	703-769	774-1293
14yibin	XM3897	TypeI	1-88	86-155	156-224	227-299				611-639	637-702	703-769	774-1293
15Gulin	IOZCAS09001	TypeI	1-88	86-155	156-224	227-299				610-639	637-702	703-769	774-1293
15Gulin	IOZCAS09004-1	TypeI	1-88	86-155	156-224	227-299				610-639	637-702	703-769	774-1293
16kuankuoshui	XM3392	TypeII	1-88	86-155	156-225		302-331	478-546	549-621		647-712	713-779	784-1303
16kuankuoshui	XM3393	TypeII	1-88	86-155	156-225		302-331	477-545	548-620		646-711	712-778	783-1302
16kuankuoshui	XM3394	TypeII	1-88	86-155	156-225		302-331	477-545	548-620		646-711	712-778	783-1302
16kuankuoshui	XM3396	TypeII	1-88	86-155	156-225		302-331	478-546	549-621		647-712	713-779	784-1303
16kuankuoshui	XM3397	TypeII	1-88	86-155	156-225		302-331	478-546	549-621		647-712	713-779	784-1303
16kuankuoshui	XM3398	TypeIV	1-88	86-155	156-224		300-329		461-533		556-621	622-688	693-1212
16kuankuoshui	XM3399	TypeII	1-88	86-155	156-225		302-331	478-546	549-621		647-712	713-779	784-1303
16kuankuoshui	XM3400	TypeII	1-88	86-155	156-225		302-331	479-547	550-622		648-713	714-780	785-1304
16kuankuoshui	XM3401	TypeII	1-88	86-155	156-225		302-331	471-539	542-614		640-705	706-772	777-1296
16kuankuoshui	XM3402	TypeII	1-88	86-155	156-225		302-331	477-545	548-620		646-711	712-778	783-1302
16kuankuoshui	XM3403	TypeII	1-88	86-155	156-225		302-331	478-546	549-621		647-712	713-779	784-1303
16kuankuoshui	XM3404	TypeII	1-88	86-155	156-225		302-331	478-546	549-621		647-712	713-779	784-1303
16kuankuoshui	XM3405	TypeII	1-88	86-155	156-225		302-331	478-546	549-621		647-712	713-779	784-1303
16kuankuoshui	XM3406	TypeIII	1-88	86-155			301-330	436-504	507-579		604-669	670-736	741-1260
16kuankuoshui	XM3407	TypeII	1-88	86-155	156-225		302-331	479-547	550-622		648-713	714-780	785-1304
16kuankuoshui	XM3408	TypeIII	1-88	86-155			301-330	436-504	507-579		604-669	670-736	741-1260
16kuankuoshui	XM3409	TypeII	1-88	86-155	156-225		302-331	478-546	549-621		646-711	712-778	783-1302
16kuankuoshui	XM3410	TypeII	1-88	86-155	156-225		302-331	478-546	549-621		647-712	713-779	784-1303
16kuankuoshui	XM3412	TypeII	1-88	86-155	156-225		302-331	478-546	549-621		647-712	713-779	784-1303
16kuankuoshui	XM3414	TypeIII	1-88	86-155			301-330	436-504	507-579		604-669	670-736	741-1260
16kuankuoshui	XM3416	TypeII	1-88	86-155	156-225		302-331	477-545	548-620		646-711	712-778	783-1302
16kuankuoshui	XM3417	TypeII	1-88	86-155	156-225		302-331	478-546	549-621		647-712	713-779	784-1303
16kuankuoshui	XM3418	TypeII	1-88	86-155	156-225		302-331	478-546	549-621		647-712	713-779	784-1303
16kuankuoshui	XM3419	TypeII	1-88	86-155	156-225		302-331	477-545	548-620		646-711	712-778	783-1302
16kuankuoshui	XM3420	TypeII	1-88	86-155	156-225		302-331	477-545	548-620		646-711	712-778	783-1302
16kuankuoshui	XM3421	TypeII	1-88	86-155	156-225		302-331	478-546	549-621		647-712	713-779	784-1303
16kuankuoshui	XM3422	TypeII	1-88	86-155	156-225		302-331	477-545	548-620		646-711	712-778	783-1302
16kuankuoshui	XM3423	TypeII	1-88	86-155	156-225		302-331	477-545	548-620		646-711	712-778	783-1302
16kuankuoshui	XM3424	TypeII	1-88	86-155	156-225		302-331	478-546	549-621		647-712	713-779	784-1303
16kuankuoshui	XY132	TypeII	1-88	86-155	156-225		302-331	477-545	548-620		646-711	712-778	783-1302
17leishan	IOZCAS2757	TypeIII	1-88	86-155			301-330	452-520	523-595		623-688	689-755	760-1279
17leishan	Leishan14	TypeII	1-88	86-155	156-225		301-330	469-537	540-612		640-705	706-772	777-1296
17leishan	Leishan15	TypeIII	1-88	86-155			301-330	451-519	522-594		621-686	687-753	758-1277
17leishan	Leishan21	TypeIII	1-88	86-155			301-330	449-517	520-592		620-685	686-752	757-1276
17leishan	Leishan22	TypeIII	1-88	86-155			301-330	450-518	521-593		620-685	686-752	757-1276
17leishan	XM3389	TypeIII	1-88	86-155			301-330	452-520	523-595		623-688	689-755	760-1279
17leishan	XM3390	TypeIII	1-88	86-155			301-330	452-520	523-595		623-688	689-755	760-1279
17leishan	XY64	TypeIII	1-88	86-155			301-330	452-520	523-595		623-688	689-755	760-1279
18Rongshui	IOZCAS07988	TypeIII	1-88	86-155			301-330	451-519	522-594		622-687	688-754	759-1278
19youyang	XM3164	TypeIII	1-88	86-155			298-327	463-531	534-606		631-696	697-763	768-1287
19youyang	XM3173	TypeIV	1-88	86-155	156-224		299-328		455-527		550-615	616-682	687-1206
19youyang	XM3176	TypeIV	1-88	86-155	156-224		300-329		447-519		542-607	608-674	679-1198
20xianfeng	IOZCAS08054-1	TypeIV	1-88	86-155	156-224		299-328		446-518		542-607	608-674	679-1198
21Lichuan	IOZCAS08062-2	TypeIV	1-88	86-155	156-224		300-329		446-518		542-607	608-674	679-1198
21Lichuan	IOZCAS08065	TypeIV	1-88	86-155	156-224		300-329		446-518		542-607	608-674	679-1198
22xuefengshan	XM3533	TypeIII	1-88	86-155			301-330	450-518	521-593		621-686	687-753	758-1277
22xuefengshan	XM3544	TypeIII	1-88	86-155			301-330	450-518	521-593		621-686	687-753	758-1277
22xuefengshan	XM3545	TypeIII	1-88	86-155			301-330	450-518	521-593		621-686	687-753	758-1277
22xuefengshan	XM3546	TypeIII	1-88	86-155			301-330	446-514	517-589		617-682	683-749	754-1273
22xuefengshan	XM3553	TypeIII	1-88	86-155			301-330	436-504	507-579		604-669	670-736	741-1260
22xuefengshan	XM3554	TypeIII	1-88	86-155			301-330	436-504	507-579		604-669	670-736	741-1260
22xuefengshan	XM3555	TypeIII	1-88	86-155			301-330	449-517	520-592		621-686	687-753	758-1277
22xuefengshan	XM3556	TypeIII	1-88	86-155			301-330	450-518	521-593		621-686	687-753	758-1277
22xuefengshan	XM3557	TypeIII	1-88	86-155			301-330	450-518	521-593		621-686	687-753	758-1277
22xuefengshan	XM3558	TypeIII	1-88	86-155			301-330	436-504	507-579		604-669	670-736	741-1260
23Xingan	ZYCA048	TypeIII	1-88	86-155			301-330	452-520	523-595		623-688	689-755	760-1279
24shimen	IOZCAS2886-1	TypeIV	1-88	86-155	156-224		300-329		467-539		563-628	629-695	700-1219
25xingshan	QLY329	TypeII	1-88	86-155	156-225		302-331	471-539	542-614		642-707	708-774	779-1298
25xingshan	QLY331	TypeII	1-88	86-155	156-225		302-331	471-539	542-614		642-707	708-774	779-1298
25xingshan	QLY332	TypeII	1-88	86-155	156-225		302-331	471-539	542-614		642-707	708-774	779-1298
25xingshan	QLY335	TypeII	1-88	86-155	156-225		302-331	470-538	541-613		641-706	707-773	778-1297
25xingshan	QLY336	TypeII	1-88	86-155	156-225		302-331	471-539	542-614		642-707	708-774	779-1298
25xingshan	QLY341	TypeII	1-88	86-155	156-225		302-331	471-539	542-614		642-707	708-774	779-1298
25xingshan	QLY342	TypeII	1-88	86-155	156-225		302-331	471-539	542-614		642-707	708-774	779-1298
25xingshan	QLY343	TypeII	1-88	86-155	156-225		302-331	471-539	542-614		642-707	708-774	779-1298
25xingshan	QLY344	TypeII	1-88	86-155	156-225		302-331	471-539	542-614		642-707	708-774	779-1298
25xingshan	QLY345	TypeII	1-88	86-155	156-225		302-331	471-539	542-614		642-707	708-774	779-1298
25xingshan	QLY348	TypeII	1-88	86-155	156-225		302-331	471-539	542-614		642-707	708-774	779-1298
26shaoyang	IOZCAS07953-2	TypeIII	1-88	86-155			298-327	434-502	505-577		605-670	671-737	742-1261
27changyang	XM3559	TypeIV	1-88	86-155	156-224		300-329		459-531		555-620	621-687	692-1211
27changyang	XM3560	TypeI	1-88	86-155	156-224	227-299				847-875	873-938	939-1005	1010-1529
27changyang	XM3563	TypeI	1-88	86-155	156-224	227-299				846-874	872-937	938-1004	1009-1528
27changyang	XM3564	TypeII	1-88	86-155	156-225		302-331	471-539	542-614		642-707	708-774	779-1298
27changyang	XM3565	TypeII	1-88	86-155	156-225		302-331	471-539	542-614		642-707	708-774	779-1298
27changyang	XM3566	TypeI	1-88	86-155	156-224	227-299				844-872	870-935	936-1002	1007-1526
27changyang	XM3567	TypeIV	1-88	86-155	156-224		300-329		459-531		555-620	621-687	692-1211
27changyang	XM3568	TypeIV	1-88	86-155	156-224		300-329		459-531		555-620	621-687	692-1211
27changyang	XM3569	TypeIV	1-88	86-155	156-224		300-329		461-553		556-621	622-688	693-1212
