# Supplementary material for: Intraspecific rearrangement of mitochondrial genome suggests the prevalence of the tandem duplication-random loss (TDLR) mechanism in Quasipaa boulengeri
Source: BMC Genomics. 2016 Nov 24;17:965. doi: 10.1186/s12864-016-3309-7 (PMC5122201; doi:10.1186/s12864-016-3309-7)
Supplement: Additional file 6: Software. — The Perl script mtGordV0.5.pl with its readme file and example input and output files. (ZIP 5.35 kb) [file 12864_2016_3309_MOESM6_ESM.zip]

Archive with 9 entries (5 files):
- mtGord V0.5/
- mtGord V0.5/examples/
- mtGord V0.5/examples/input file/
- mtGord V0.5/examples/input file/sequence.gb
- mtGord V0.5/examples/output files/
- mtGord V0.5/examples/output files/geneord01.txt
- mtGord V0.5/examples/output files/geneord02.txt
- mtGord V0.5/mtGordV0.5.pl
- mtGord V0.5/readme.txt
