# Supplementary material for: Intraspecific rearrangement of mitochondrial genome suggests the prevalence of the tandem duplication-random loss (TDLR) mechanism in Quasipaa boulengeri
Source: BMC Genomics. 2016 Nov 24;17:965. doi: 10.1186/s12864-016-3309-7 (PMC5122201; doi:10.1186/s12864-016-3309-7)
Supplement: Additional file 6: Software. — The Perl script mtGordV0.5.pl with its readme file and example input and output files. (ZIP 5.35 kb) [file 12864_2016_3309_MOESM6_ESM.zip › mtGord V0.5/examples/input file/sequence.gb]

LOCUS       EF544252                1022 bp    DNA     linear   VRT 04-MAR-2008
DEFINITION  Vibrissaphora liui voucher ZYC A045-1 tRNA-Leu gene, partial
            sequence; NADH dehydrogenase subunit 1 (ND1) gene, complete cds;
            and tRNA-Ile gene, partial sequence; mitochondrial.
ACCESSION   EF544252
VERSION     EF544252.1  GI:156151805
KEYWORDS    .
SOURCE      mitochondrion Leptobrachium liui (Chong'an moustache toad)
  ORGANISM  Leptobrachium liui
            Eukaryota; Metazoa; Chordata; Craniata; Vertebrata; Euteleostomi;
            Amphibia; Batrachia; Anura; Pelobatoidea; Megophryidae;
            Leptobrachium.
REFERENCE   1  (bases 1 to 1022)
  AUTHORS   Zheng,Y., Li,S. and Fu,J.
  TITLE     A phylogenetic analysis of the frog genera Vibrissaphora and
            Leptobrachium, and the correlated evolution of nuptial spine and
            reversed sexual size dimorphism
  JOURNAL   Mol. Phylogenet. Evol. 46 (2), 695-707 (2008)
   PUBMED   17981478
REFERENCE   2  (bases 1 to 1022)
  AUTHORS   Zheng,Y., Fu,J. and Li,S.
  TITLE     Direct Submission
  JOURNAL   Submitted (09-APR-2007) Division of Animal Evolution and
            Systematics, Institute of Zoology, Chinese Academy of Sciences, 25
            Bei-Si-Huan-Xi-Lu Str., Haidian District, Beijing, Beijing 100080,
            P. R. China
FEATURES             Location/Qualifiers
     source          1..1022
                     /organism="Leptobrachium liui"
                     /organelle="mitochondrion"
                     /mol_type="genomic DNA"
                     /specimen_voucher="ZYC A045-1"
                     /db_xref="taxon:265041"
     tRNA            <1..16
                     /product="tRNA-Leu"
     gene            17..994
                     /gene="ND1"
     CDS             17..994
                     /gene="ND1"
                     /codon_start=1
                     /transl_table=2
                     /product="NADH dehydrogenase subunit 1"
                     /protein_id="ABU54183.1"
                     /db_xref="GI:156151806"
                     /translation="MRFFIHILGFLINPIMYMIPILLAVAFLTLLERKVLGYMQLRKG
                     PNIIGPMGLLQPVADGVKLFIKEPVQPSSSSRTLFLLAPVMALSLALMIWMPLPMPFS
                     LTDLNLGLLFMLAISSLAVYSILASGWASNSKYALIGALRAVAQTISYEVSLGLILLC
                     LVILAGGFSINNFSMTQEYIWLILPGWPLAYMWYTSTLAETNRAPFDLTEGESELVSG
                     FNVEYAAGPFALFFLAEYANIMMMNTLSVILFLGSSCPNFPQLSTILLMLKAALLTSI
                     FVWIRASYPRFRYDQLMHLMWKNFLPVTLALTLWHISIPLSMMGLAPQY"
     tRNA            995..>1022
                     /product="tRNA-Ile"
ORIGIN      
        1 attccccccg ctagctatgc gattttttat ccatatttta ggatttttaa ttaaccctat
       61 tatatatata atccctattt tactggccgt tgcgtttctt actcttcttg aacggaaagt
      121 actcggatat atacaactcc ggaaaggccc taatatcatc ggccctatag gattacttca
      181 acccgtagca gatggggtta aactattcat taaagaacct gttcaaccta gttcttcatc
      241 acgaacttta tttcttttag ctccagtaat agctttatcc ttggccttaa taatctgaat
      301 acctcttcct ataccatttt ctctcacaga ccttaatcta ggtcttttat ttatactagc
      361 tatctcaagt ttagctgttt actcgattct agcctctggg tgagcctcga actctaagta
      421 cgccttaatc ggcgcacttc gggcagtcgc tcaaacaatc tcctatgaag tttccttagg
      481 cctaatccta ttatgcctag taatccttgc cgggggattt tctattaata acttcagtat
      541 aacccaagaa tatatttggc ttattctccc tggttgacct ctagcttaca tatgatatac
      601 gtctaccctt gctgagacta accgtgcccc tttcgactta actgaagggg agtcagaatt
      661 agtatctggg tttaatgttg agtacgcggc aggacccttt gctcttttct ttttagctga
      721 gtacgctaat attataataa taaatacctt atcagtaatt ctgtttttag ggtcatcctg
      781 cccaaacttc ccacaacttt ccacgatttt acttatactt aaagcagccc tgttaacctc
      841 tatttttgtt tgaattcgag catcataccc gcggttccga tacgatcaat taatacatct
      901 aatatgaaaa aattttcttc ctgtcacatt agccttaacc ctttgacata tttccatccc
      961 tctctcaata atagggctag cccctcaata ttagatctgt gcctgaaagt taaggtacac
     1021 tt
//

LOCUS       EF544253                1022 bp    DNA     linear   VRT 04-MAR-2008
DEFINITION  Vibrissaphora liui voucher ZYC A096-1 tRNA-Leu gene, partial
            sequence; NADH dehydrogenase subunit 1 (ND1) gene, complete cds;
            and tRNA-Ile gene, partial sequence; mitochondrial.
ACCESSION   EF544253
VERSION     EF544253.1  GI:156151807
KEYWORDS    .
SOURCE      mitochondrion Leptobrachium liui (Chong'an moustache toad)
  ORGANISM  Leptobrachium liui
            Eukaryota; Metazoa; Chordata; Craniata; Vertebrata; Euteleostomi;
            Amphibia; Batrachia; Anura; Pelobatoidea; Megophryidae;
            Leptobrachium.
REFERENCE   1  (bases 1 to 1022)
  AUTHORS   Zheng,Y., Li,S. and Fu,J.
  TITLE     A phylogenetic analysis of the frog genera Vibrissaphora and
            Leptobrachium, and the correlated evolution of nuptial spine and
            reversed sexual size dimorphism
  JOURNAL   Mol. Phylogenet. Evol. 46 (2), 695-707 (2008)
   PUBMED   17981478
REFERENCE   2  (bases 1 to 1022)
  AUTHORS   Zheng,Y., Fu,J. and Li,S.
  TITLE     Direct Submission
  JOURNAL   Submitted (09-APR-2007) Division of Animal Evolution and
            Systematics, Institute of Zoology, Chinese Academy of Sciences, 25
            Bei-Si-Huan-Xi-Lu Str., Haidian District, Beijing, Beijing 100080,
            P. R. China
FEATURES             Location/Qualifiers
     source          1..1022
                     /organism="Leptobrachium liui"
                     /organelle="mitochondrion"
                     /mol_type="genomic DNA"
                     /specimen_voucher="ZYC A096-1"
                     /db_xref="taxon:265041"
     tRNA            <1..16
                     /product="tRNA-Leu"
     gene            17..994
                     /gene="ND1"
     CDS             17..994
                     /gene="ND1"
                     /codon_start=1
                     /transl_table=2
                     /product="NADH dehydrogenase subunit 1"
                     /protein_id="ABU54184.1"
                     /db_xref="GI:156151808"
                     /translation="MRFFIHILGFLINPIMYMIPILLAVAFLTLLERKVLGYMQLRKG
                     PNIIGPMGLLQPVADGVKLFIKEPVQPSSSSRTLFLLAPVMALSLALMIWMPLPMPFS
                     LTDLNLGLLFMLAISSLAVYSILASGWASNSKYALIGALRAVAQTISYEVSLGLILLC
                     LVILAGGFSINNFSMTQEYIWLILPGWPLAYMWYTSTLAETNRAPFDLTEGESELVSG
                     FNVEYAAGPFALFFLAEYANIMMMNTLSVILFLGSSCPNFPQLSTILLMLKAALLTSI
                     FVWIRASYPRFRYDQLMHLMWKNFLPVTLALTLWHISIPLSMMGLAPQY"
     tRNA            995..>1022
                     /product="tRNA-Ile"
ORIGIN      
        1 attccccccg ctagctatgc gattttttat ccatatttta ggatttttaa ttaaccctat
       61 tatatatatg atccctattt tactggccgt tgcgtttctt actcttcttg aacggaaagt
      121 actcggatat atacaactcc ggaaaggccc taatatcatc ggccctatag gattacttca
      181 acctgtagca gatggagtta aactattcat taaagaacct gtacaaccta gttcttcatc
      241 acgaacttta tttcttttag ctccagtaat agctttatcc ttggccttaa taatctgaat
      301 acctcttcct ataccatttt ctctcacaga ccttaatcta ggtcttttat ttatactagc
      361 tatctcaagt ttagctgttt actcgattct agcctctggg tgagcctcga actctaagta
      421 cgccttaatc ggcgcacttc gggcagtcgc tcaaacaatc tcctatgaag tttccttagg
      481 cttaatccta ttatgcctag taatccttgc cggaggattt tctattaata acttcagtat
      541 aacccaagaa tatatctggc ttattctccc tggttgacct ctagcttaca tatgatatac
      601 gtctaccctt gctgagacta accgtgcccc tttcgactta actgaagggg agtcagaatt
      661 agtatctggg tttaatgttg agtacgcggc aggacccttt gctcttttct ttttagctga
      721 gtacgctaat attataataa taaatacctt atcagtaatt ctgtttttag ggtcatcctg
      781 cccaaacttc ccacaacttt ccacgatttt acttatactt aaagcagccc tgttaacctc
      841 tatttttgtt tgaatccgag catcataccc gcggttccga tacgatcaat taatacatct
      901 aatatgaaaa aattttcttc ctgtcacatt agccttaacc ctttggcata tttccatccc
      961 tctctcaata atagggctag cccctcaata ttagatctgt gcctgaaagt taaggtacac
     1021 tt
//
