# Supplementary material for: Intraspecific rearrangement of mitochondrial genome suggests the prevalence of the tandem duplication-random loss (TDLR) mechanism in Quasipaa boulengeri
Source: BMC Genomics. 2016 Nov 24;17:965. doi: 10.1186/s12864-016-3309-7 (PMC5122201; doi:10.1186/s12864-016-3309-7)
Supplement: Additional file 6: Software. — The Perl script mtGordV0.5.pl with its readme file and example input and output files. (ZIP 5.35 kb) [file 12864_2016_3309_MOESM6_ESM.zip › mtGord V0.5/examples/output files/geneord01.txt]

EF544252	1022 bp	Leptobrachium liui	Leu	ND1	Ile	3 genes
EF544253	1022 bp	Leptobrachium liui	Leu	ND1	Ile	3 genes
