# Supplementary material for: Intraspecific rearrangement of mitochondrial genome suggests the prevalence of the tandem duplication-random loss (TDLR) mechanism in Quasipaa boulengeri
Source: BMC Genomics. 2016 Nov 24;17:965. doi: 10.1186/s12864-016-3309-7 (PMC5122201; doi:10.1186/s12864-016-3309-7)
Supplement: Additional file 6: Software. — The Perl script mtGordV0.5.pl with its readme file and example input and output files. (ZIP 5.35 kb) [file 12864_2016_3309_MOESM6_ESM.zip › mtGord V0.5/mtGordV0.5.pl]

#!/usr/bin/perl -w
use strict;

open GBSEQ, "<sequence.gb";
open GENESEQ, ">>geneord01.txt";
my $number_of_seq_done;
my $number_of_gene;

while (<GBSEQ>) {
	chomp;
# features: genbank number, length, species name
	if (m{LOCUS\h+(?<gbnumber>\b\w+\b)\h+(?<seqlength>\b\d+\b)\hbp}) {
		print GENESEQ "$+{gbnumber}\t$+{seqlength} bp\t";
	}
	if (m{/organism="(?<species>.*)"}) {
		print GENESEQ "$+{species}\t";
	}
# structures: control region, light strand repeat origin
	if (m{="control region parti|control region(.+copy)? \d|=".*major non-coding region.*"|="control region"}i) {
		print GENESEQ "CR\t";
		# few just marked as "D-loop"
		$number_of_gene += 1;
	}
	if (m{rep_origin|stem_loop}) {
		print GENESEQ "RO\t";
		# few marked as "misc_feature", some NOT marked!!!
		$number_of_gene += 1;
	}
# tRNA and rRNA
	if (m{product="tRNA-(?<tRNAname>\b\w+\b)"}i) {
		print GENESEQ "$+{tRNAname}\t";
		$number_of_gene += 1;
	}
	if (m{product="(12.*|s-rRNA|small.*RNA)"}i) {
		print GENESEQ "12S\t";
		$number_of_gene += 1;
	}
	if (m{product="(16.*|l-rRNA|large.*RNA)"}i) {
		print GENESEQ "16S\t";
		$number_of_gene += 1;
	}
# protein coding genes
	if (m{=".*nadh .* (?<nadhNo>\b\w+\b)"}i) {
		print GENESEQ "ND$+{nadhNo}\t";
		$number_of_gene += 1;
	}
	if (m{product="atp.* (?<atpNo>\b\w+\b)"}i) {
		print GENESEQ "ATP$+{atpNo}\t";
		$number_of_gene += 1;
	}
	if (m{product="cyto.*oxi.* (?<coxNo>\b\w+\b)"}i) {
		print GENESEQ "CO$+{coxNo}\t";
		$number_of_gene += 1;
	}
	if (m{product="cyt.*b"|note=".+ cyt.*b\b}i) {
		print GENESEQ "cytb\t";
		$number_of_gene += 1;
	}
# end and count
	if (m{^[/][/]$}) {
		print GENESEQ "$number_of_gene genes";
		print GENESEQ "\n";
		$number_of_gene = 0;
		$number_of_seq_done += 1;
		print "$number_of_seq_done seq done\n";
	}
}

close GBSEQ;
close GENESEQ;

#filter2genes.pl
open FATDATA, "< geneord01.txt";
open THINDATA, ">> geneord02.txt";
my $number_of_genes;

while (<FATDATA>) {
	if (m{\h(?<numberof>\b\d+\b)\hgenes}) {
		$number_of_genes = $+{numberof};
	}
	if ($number_of_genes > 1) {
		print THINDATA "$_";
	}
	$number_of_genes = 0;
}

close FATDATA;
close THINDATA;

#notes and author information
print "\n" . "=" x 42 . "Notes" . "=" x 43 . "\n\n";
print "The name of the input file must be 'sequence.gb'.\nWhen downloading the input file from GenBank, please choose the 'GenBank(full)' format.\n\n\n";
print "The gene order for each record was saved to 'geneord01.txt'.\n";
print "The gene order for each record with more than one gene was saved to 'geneord02.txt'.\n";
print "An example line of the output files:\nAB263940	1587 bp	Agama impalearis	cytb	Thr	Pro	3 genes\n\n\n";
print "This script was written by Yuchi Zheng of Chengdu Institute of Biology, CAS, China.\nemail: zhengyc\@cib.ac.cn\n\n" . "=" x 90 . "\n";
