# Supplementary material for: Intraspecific rearrangement of mitochondrial genome suggests the prevalence of the tandem duplication-random loss (TDLR) mechanism in Quasipaa boulengeri
Source: BMC Genomics. 2016 Nov 24;17:965. doi: 10.1186/s12864-016-3309-7 (PMC5122201; doi:10.1186/s12864-016-3309-7)
Supplement: Additional file 6: Software. — The Perl script mtGordV0.5.pl with its readme file and example input and output files. (ZIP 5.35 kb) [file 12864_2016_3309_MOESM6_ESM.zip › mtGord V0.5/readme.txt]

1. This Perl script is based on Perl 5. If you are not familiar with Perl, please see 'http://learn.perl.org/installing/' for checking whether you have any version of Perl installed and for installing Perl.

2. This Perl script obtains the gene-orders of mitochondrial records deposited in GenBank, based on the annotation of the sequence. Records should be downloaded or combined together as a single file, which will be used as the input file of the script. For each record, items in the order of accession number, sequence length, species name, gene names in their original order, and total number of genes are saved in an individual line to the output file. Items are separated from each other by a tab.

3. The name of the input file must be 'sequence.gb'. When downloading the input file from GenBank, please choose the 'GenBank(full)' format.

4. The gene order and other items for each record are saved to an output file named 'geneord01.txt'.

5. The gene order and other items for each record with more than one gene are saved to another output file named 'geneord02.txt'.

6. An example line of the output files: AB263940	1587 bp	Agama impalearis	cytb	Thr	Pro	3 genes

7. To run the script, please save the script 'mtGordV0.5.pl' and the input file 'sequence.gb' in the same folder, open a terminal and change path to that folder, then type 'perl mtGordV0.5.pl'. The two output files will be created in the same folder.

8. This script was written by Yuchi Zheng (zhengyc@cib.ac.cn) of Chengdu Institute of Biology, Chinese Academy of Sciences.
